# Supplementary material for: Metabolite-driven remodeling of hepatic lipid metabolism by the plasticizer di-isononyl phthalate
Source: Mol Metab. 2026 Jul 3;110:102412. doi: 10.1016/j.molmet.2026.102412 (PMC13382126; doi:10.1016/j.molmet.2026.102412)
Supplement: Multimedia component 1 [file mmc1.xlsx]

## Sheet: Annotations
levels
1: confidently identified compounds (matched with in-house reference)
2: putatively annotated compounds (matched with spectral data in public databases)																peak area
3: putatively annotated compound classes																Control														1.5 mg/kg															15 mg/kg
						Welch t-test			mean peak area				fold change			SPt-1	SPt-3	SPt-7	SPt-9	SPt-15	SPt-16	SPt-18	SPt-21	SPt-26	SPt-37	SPt-44	SPt-45	SPt-52	SPt-59	SPt-4	SPt-8	SPt-19	SPt-20	SPt-22	SPt-24	SPt-25	SPt-27	SPt-31	SPt-34	SPt-40	SPt-43	SPt-48	SPt-49	SPt-60	SPt-11	SPt-12	SPt-23	SPt-28	SPt-30
Tissue	Metabolite	HMDB ID	level	ANOVA P	ANOVA FDR	1.5 vs 0	15 vs 0	150 vs 0	Control	1.5 mg/kg	15 mg/kg	150 mg/kg	1.5 vs 0	15 vs 0	150 vs 0	Sample	Sample	Sample	Sample	Sample	Sample	Sample	Sample	Sample	Sample	Sample	Sample	Sample	Sample	Sample	Sample	Sample	Sample	Sample	Sample	Sample	Sample	Sample	Sample	Sample	Sample	Sample	Sample	Sample	Sample	Sample	Sample	Sample	Sample
plasma	Phthalic acid	HMDB0002107	1	4.82e-07	5.66e-05	0.67522	0.000750373	3.69891e-06	1.61915e+06	1.64895e+06	2.12778e+06	8.4552e+06	1.0184	1.31414	5.222	1.77975e+06	1.42205e+06	1.28896e+06	1.79591e+06	1.56981e+06	1.46184e+06	1.43852e+06	1.35399e+06	1.98448e+06	1.95112e+06	1.56975e+06	1.7107e+06	1.72265e+06	1.61856e+06	1.54846e+06	1.49182e+06	1.90965e+06	1.82952e+06	1.70724e+06	1.96131e+06	1.6776e+06	1.53183e+06	1.46754e+06	1.53502e+06	1.65e+06	1.52251e+06	1.67732e+06	1.72896e+06	1.49542e+06	1.79828e+06	2.12003e+06	1.89099e+06	1.78845e+06	2.77134e+06
plasma	Monoisononyl phthalate	HMDB0244325	2	3.79e-09	1.06e-06	0.000947126	7.47792e-08	6.08832e-07	3.46625e+06	1.21751e+07	3.40061e+07	6.09946e+08	3.51246	9.81062	175.967	400912	488775	381717	619340	6.66597e+06	2.33824e+06	4.26505e+06	453296	2.17658e+06	1.51817e+07	2.55248e+06	5.56043e+06	4.70113e+06	2.74189e+06	2.31766e+06	3.19848e+06	2.41719e+07	1.03309e+07	1.51129e+07	2.10463e+07	2.59167e+07	9.84e+06	1.27836e+07	1.17225e+07	5.76132e+06	2.28814e+06	1.75742e+07	1.59124e+07	4.64869e+06	1.18167e+07	3.69137e+07	2.67054e+07	1.59684e+07	3.87079e+07
plasma	Carnitine	HMDB0000062	1	0.0265486	0.207665	0.945967	0.22395	0.00912063	964108	968143	1.02507e+06	1.10802e+06	1.00419	1.06324	1.14927	1.00695e+06	814440	737135	1.07926e+06	1.14145e+06	1.11372e+06	855052	908732	1.12428e+06	967700	1.04164e+06	805291	930547	971324	1.3593e+06	1.11288e+06	1.17754e+06	1.07832e+06	890954	1.15917e+06	785213	846804	906469	777432	1.12209e+06	862632	790248	745150	907948	900062	1.18109e+06	994590	1.09844e+06	1.05207e+06
plasma	Valeryl-L-carnitine	HMDB0013128	1	0.0068307	0.0972844	0.954124	0.634459	0.000254267	2.03992e+07	2.02078e+07	2.19291e+07	3.53288e+07	0.990617	1.075	1.73187	2.0734e+07	2.75507e+07	2.02797e+07	3.87626e+07	1.67821e+07	2.2057e+07	1.96257e+07	1.55885e+07	1.80666e+07	2.01169e+07	9.43012e+06	1.64378e+07	1.73541e+07	2.28029e+07	8.6138e+06	3.03879e+07	1.48986e+07	3.25286e+07	1.90002e+07	1.39522e+07	1.15566e+07	1.11141e+07	1.75366e+07	1.40788e+07	2.873e+07	4.1925e+07	1.18047e+07	1.11644e+07	3.58253e+07	4.44552e+07	2.66159e+07	9.88857e+06	2.90647e+07	1.52201e+07
plasma	Propionylcarnitine	HMDB0000824	1	0.020291	0.18218	0.929635	0.0467436	0.0538844	8.46124e+07	8.56745e+07	1.14346e+08	1.09808e+08	1.01255	1.35141	1.29778	1.45934e+08	9.7403e+07	7.11662e+07	9.26422e+07	9.37655e+07	1.11189e+08	6.70493e+07	4.48094e+07	1.44937e+08	7.55298e+07	7.55633e+07	5.6735e+07	6.55107e+07	4.2339e+07	1.33803e+08	1.14e+08	9.7947e+07	1.5683e+08	8.21626e+07	8.22182e+07	9.19228e+07	6.12631e+07	7.5145e+07	5.20602e+07	9.88335e+07	8.71615e+07	5.44734e+07	4.57129e+07	5.15838e+07	1.1025e+08	1.42989e+08	7.0069e+07	1.17187e+08	1.09012e+08
plasma	Heptanoylcarnitine	HMDB0013238	2	0.000548024	0.0168946	0.860327	0.201411	6.11605e-05	912763	945828	1.17429e+06	6.1996e+06	1.03623	1.28653	6.79212	891581	1.43377e+06	1.1088e+06	1.32963e+06	579988	1.63139e+06	722634	624637	1.60496e+06	949408	323763	546681	648480	382960	421191	1.54804e+06	694567	1.47161e+06	1.93853e+06	669601	399361	596557	728031	541911	1.51946e+06	1.89818e+06	552168	456965	751259	2.75235e+06	1.62189e+06	512296	1.20086e+06	723753
plasma	Hydroxybutyrylcarnitine	HMDB0013127	2	0.00532782	0.0839448	0.4632	0.807199	0.000743379	9.46388e+06	8.13177e+06	9.9078e+06	1.95811e+07	0.859243	1.04691	2.06903	1.27706e+07	1.2058e+07	9.84446e+06	1.22186e+07	5.94691e+06	1.68077e+07	4.74737e+06	5.67012e+06	2.17232e+07	7.08627e+06	6.46171e+06	5.64382e+06	7.2954e+06	4.22019e+06	6.31321e+06	1.33104e+07	5.38315e+06	1.31075e+07	1.64164e+07	6.26639e+06	2.94027e+06	4.9926e+06	7.36407e+06	3.40692e+06	1.32875e+07	1.3381e+07	4.09361e+06	4.33757e+06	7.37596e+06	1.75383e+07	1.14958e+07	4.92778e+06	8.39e+06	1.33896e+07
plasma	Decenoylcarnitine	HMDB0013205	2	0.108787	0.381301	0.396982	0.292986	0.0712633	1.24076e+06	1.14986e+06	1.12355e+06	1.49823e+06	0.926738	0.905534	1.20751	1.52246e+06	1.11504e+06	1.00924e+06	1.20353e+06	964314	1.3385e+06	1.16558e+06	1.18462e+06	2.11584e+06	917285	1.10439e+06	1.34587e+06	1.17994e+06	1.20402e+06	1.37359e+06	998114	1.3429e+06	736566	1.45753e+06	1.66155e+06	756287	1.09036e+06	1.09602e+06	823113	1.31512e+06	1.33309e+06	1.23906e+06	993598	1.03098e+06	1.05163e+06	1.16199e+06	1.01284e+06	1.15959e+06	1.38734e+06
plasma	5-AVAB	HMDB0240732	1	0.0011139	0.0276157	0.994562	0.399777	5.16941e-05	1.22502e+08	1.2259e+08	1.3311e+08	1.84334e+08	1.00072	1.08659	1.50474	1.48325e+08	1.28912e+08	1.02659e+08	1.72317e+08	1.09397e+08	1.56427e+08	1.18568e+08	1.00035e+08	1.76281e+08	7.88233e+07	1.0599e+08	1.01492e+08	1.23941e+08	9.18606e+07	1.82206e+08	1.23763e+08	1.10382e+08	1.41472e+08	2.06993e+08	1.2289e+08	9.05398e+07	8.26876e+07	9.71706e+07	8.45851e+07	1.72592e+08	1.33824e+08	9.95876e+07	7.99936e+07	1.10171e+08	1.19176e+08	1.61328e+08	9.2334e+07	1.50428e+08	1.32741e+08
plasma	Proline betaine	HMDB0004827	2	0.00114476	0.0261462	0.944946	0.26224	0.000147116	1.11144e+06	1.10387e+06	1.26547e+06	1.64842e+06	0.993193	1.13859	1.48315	1.3253e+06	1.09412e+06	1.02236e+06	1.33295e+06	726643	1.05052e+06	1.08409e+06	1.16685e+06	1.83021e+06	831749	1.46586e+06	836135	956181	837124	1.26698e+06	1.49361e+06	1.20049e+06	853912	1.14872e+06	1.8767e+06	999352	842210	1.11544e+06	964559	1.14412e+06	895276	758698	939080	1.05889e+06	654632	1.49746e+06	1.03278e+06	858573	1.7601e+06
plasma	Hydroxyvaleric acid	HMDB0001863	1	0.00230918	0.0468403	0.5055	0.236534	0.00423119	2.41222e+07	2.30645e+07	2.23219e+07	1.97481e+07	0.956152	0.925369	0.818669	3.41592e+07	2.24919e+07	1.96855e+07	2.73412e+07	2.26059e+07	2.6612e+07	3.08672e+07	2.10548e+07	2.24068e+07	1.7296e+07	2.17278e+07	2.46352e+07	2.30118e+07	2.38151e+07	2.84186e+07	2.62054e+07	2.31756e+07	2.24787e+07	2.85209e+07	3.02634e+07	2.66789e+07	1.81313e+07	2.14757e+07	1.91719e+07	1.93456e+07	2.04085e+07	2.17688e+07	1.83338e+07	2.15898e+07	2.34396e+07	2.73429e+07	1.66654e+07	2.3707e+07	2.32777e+07
plasma	3-Oxododecanoic acid	HMDB0010727	2	0.00274115	0.0526695	0.00414274	0.0394324	6.45974e-05	1.07857e+06	727853	834863	567121	0.67483	0.774044	0.525807	1.43972e+06	865670	936524	1.27123e+06	692421	1.05966e+06	1.01061e+06	1.06809e+06	1.71932e+06	829806	1.02233e+06	1.26794e+06	1.04027e+06	876443	804248	722701	594663	276352	1.2273e+06	953992	265245	535113	1.29196e+06	295853	1.17892e+06	648019	750453	828088	544891	837441	1.14861e+06	509499	745784	1.32248e+06
plasma	Nonanoylglycine	HMDB0013279	2	8.74e-08	1.23e-05	0.00173093	2.76955e-06	2.47749e-06	279598	1.04279e+06	3.2947e+06	5.58996e+07	3.7296	11.7837	199.928	29668.2	50203.8	46039.7	81327.5	345274	369950	456857	38642.6	54318.3	1.33418e+06	244785	221171	304585	337377	157403	175778	2.42516e+06	519775	1.58804e+06	1.61554e+06	1.91933e+06	1.15956e+06	434656	789615	505220	485672	2.00458e+06	1.44499e+06	416521	1.15116e+06	6.14165e+06	4.32006e+06	1.577e+06	3.82599e+06
plasma	Heptanoylglycine	HMDB0013010	2	6.19708e-06	0.000485829	0.267367	0.980719	6.17648e-05	710457	637509	708418	1.36493e+06	0.897323	0.99713	1.9212	1.04702e+06	856223	858641	708982	627110	944398	615066	605649	229998	580763	701892	774797	843564	552287	599222	670377	814379	809841	803168	451785	445821	668326	542612	531709	495186	765785	663035	768016	533380	942294	897926	1.04873e+06	307772	547341
plasma	Isovalerylglycine	HMDB0000927	1	0.000131357	0.00589211	0.368781	0.582373	0.421177	1.0332e+06	856078	1.1594e+06	1.2098e+06	0.828573	1.12215	1.17093	2.52361e+06	2.09037e+06	1.69973e+06	934205	550319	1.32119e+06	440559	516834	586551	849986	1.2629e+06	723292	654982	310206	892818	1.20998e+06	723875	1.2732e+06	1.00014e+06	759776	1.14657e+06	1.36055e+06	646197	783006	584533	533791	671937	713941	540863	1.8436e+06	1.87417e+06	1.60748e+06	468199	909961
plasma	Phenylacetylglycine	HMDB0000821	1	0.000171669	0.00728713	0.0372099	0.801744	0.390974	4.58957e+06	3.39666e+06	4.44486e+06	5.10909e+06	0.740083	0.96847	1.1132	7.19477e+06	6.46566e+06	3.64477e+06	5.87247e+06	5.12107e+06	5.05556e+06	4.5775e+06	5.02974e+06	1.77739e+06	4.67916e+06	5.3768e+06	3.74223e+06	3.3276e+06	2.38929e+06	2.74414e+06	3.02589e+06	3.85294e+06	2.93646e+06	7.77565e+06	2.1013e+06	2.75779e+06	3.04527e+06	2.69786e+06	3.63936e+06	2.67449e+06	3.10291e+06	2.89152e+06	2.40281e+06	5.30158e+06	5.62371e+06	6.1758e+06	4.72275e+06	3.57016e+06	5.75167e+06
plasma	Dimethylglycine	HMDB0000092	1	0.0233348	0.193022	0.234547	0.873793	0.00850034	8.20146e+06	7.19565e+06	8.32538e+06	1.07376e+07	0.877363	1.01511	1.30924	9.64491e+06	6.91171e+06	7.13883e+06	9.21519e+06	5.12317e+06	9.05797e+06	7.83423e+06	8.57312e+06	1.33309e+07	5.8199e+06	8.69707e+06	8.10083e+06	7.97984e+06	7.39278e+06	5.61957e+06	7.53031e+06	6.07684e+06	4.3134e+06	1.08299e+07	6.1453e+06	5.62399e+06	4.72013e+06	6.71582e+06	6.94997e+06	9.50866e+06	1.27925e+07	5.05339e+06	5.95525e+06	1.00997e+07	8.99678e+06	7.73302e+06	5.68764e+06	7.28838e+06	1.1598e+07
plasma	Glycero-3-phosphocholine	HMDB0000086	1	0.0499774	0.284065	0.251998	0.152001	0.00199786	2.79215e+07	2.51892e+07	2.48438e+07	2.22858e+07	0.902145	0.889776	0.79816	3.27319e+07	2.08733e+07	2.05746e+07	2.37984e+07	3.01455e+07	2.53176e+07	2.95871e+07	3.34446e+07	2.62376e+07	2.95356e+07	2.95249e+07	3.49702e+07	2.52496e+07	2.89094e+07	4.23437e+07	2.45538e+07	3.83244e+07	1.52407e+07	2.56282e+07	3.21047e+07	1.64957e+07	1.78291e+07	2.35278e+07	2.8385e+07	2.28523e+07	2.46918e+07	2.63585e+07	1.68138e+07	2.26886e+07	1.43348e+07	2.51731e+07	2.87967e+07	2.61845e+07	3.07477e+07
plasma	Coprostanone	HMDB0000871	1	0.000769955	0.0212374	0.631953	0.0432806	5.20392e-05	8.70963e+06	8.93045e+06	9.67342e+06	1.05297e+07	1.02535	1.11066	1.20897	6.17932e+06	1.01793e+07	8.80324e+06	8.34719e+06	9.20843e+06	1.03301e+07	8.78172e+06	8.43518e+06	7.34889e+06	9.63896e+06	9.33361e+06	7.8839e+06	8.9267e+06	8.53837e+06	8.25302e+06	1.01912e+07	7.54881e+06	9.00754e+06	9.1369e+06	7.52817e+06	8.25445e+06	1.00903e+07	1.03169e+07	8.76523e+06	1.08776e+07	1.11122e+07	6.60185e+06	7.52985e+06	8.74268e+06	1.16691e+07	1.0459e+07	9.70105e+06	8.27629e+06	1.0906e+07
plasma	p-Cresol sulfate	HMDB0011635	1	0.000113062	0.00528962	0.476739	0.0312655	1.02674e-05	6.14195e+07	6.73914e+07	7.97019e+07	1.17078e+08	1.09723	1.29766	1.9062	9.26081e+07	8.88724e+07	4.05649e+07	4.49547e+07	6.61679e+07	9.12742e+07	5.94181e+07	5.34922e+07	7.37302e+07	7.81738e+07	3.83418e+07	3.91335e+07	4.37697e+07	4.93722e+07	1.40157e+08	5.2783e+07	7.13954e+07	5.70023e+07	9.22031e+07	7.17635e+07	5.04629e+07	3.93956e+07	7.3838e+07	4.64673e+07	6.34135e+07	4.75959e+07	6.78755e+07	6.78922e+07	6.86255e+07	5.41011e+07	6.71028e+07	7.37997e+07	1.24265e+08	8.79576e+07
plasma	p-Cresol glucuronide	HMDB0011686	1	0.000261816	0.00973722	0.273677	0.0614195	0.00254843	5.18955e+06	4.6129e+06	6.16019e+06	7.69382e+06	0.888881	1.18704	1.48256	6.75171e+06	7.9297e+06	2.91933e+06	4.56513e+06	6.01064e+06	7.65543e+06	4.63769e+06	4.07494e+06	5.31503e+06	5.31773e+06	4.3811e+06	4.45842e+06	4.34735e+06	4.28954e+06	5.76462e+06	3.95088e+06	6.54374e+06	3.40325e+06	7.78147e+06	4.196e+06	3.64652e+06	4.07686e+06	4.55789e+06	3.83099e+06	4.51261e+06	2.57561e+06	4.89071e+06	3.73039e+06	5.7319e+06	5.20945e+06	5.64621e+06	4.84678e+06	6.71409e+06	7.16999e+06
plasma	Indoxyl sulfate	HMDB0000682	1	0.000271722	0.00993499	0.0503486	0.361422	0.189071	3.09908e+06	2.28311e+06	2.71903e+06	3.72849e+06	0.736704	0.877365	1.20309	4.56995e+06	3.3286e+06	1.89967e+06	5.79671e+06	3.44477e+06	2.87425e+06	2.47792e+06	2.28063e+06	1.54891e+06	2.14337e+06	4.4048e+06	4.53581e+06	2.39127e+06	1.69052e+06	2.97203e+06	1.83081e+06	3.27569e+06	1.7375e+06	3.64192e+06	1.78184e+06	2.36373e+06	1.75095e+06	2.16986e+06	2.18803e+06	1.80405e+06	1.53326e+06	2.31522e+06	1.45296e+06	3.42877e+06	2.61934e+06	4.29823e+06	2.55323e+06	3.63771e+06	2.9037e+06
plasma	Indolelactic acid	HMDB0000671	1	0.0178369	0.170755	0.825211	0.94912	0.001125	5.04457e+06	4.9224e+06	5.07596e+06	7.29276e+06	0.975781	1.00622	1.44566	4.49376e+06	6.40472e+06	5.67111e+06	6.73267e+06	4.86636e+06	7.04967e+06	5.44425e+06	5.07485e+06	4.50301e+06	4.64178e+06	2.63492e+06	4.27761e+06	5.0766e+06	3.75264e+06	4.08915e+06	6.20326e+06	3.60195e+06	5.65526e+06	8.46135e+06	4.75035e+06	2.97668e+06	3.42865e+06	4.57261e+06	3.76223e+06	6.47142e+06	8.03269e+06	3.51507e+06	3.12699e+06	5.18829e+06	8.8562e+06	5.06913e+06	3.14594e+06	5.93021e+06	4.00849e+06
plasma	Methylguanine	HMDB0003282	2	3.58294e-05	0.00222705	0.0754757	0.604308	0.110437	961069	856692	934251	1.06944e+06	0.891395	0.972096	1.11276	1.10217e+06	1.11398e+06	925698	988716	818403	982529	1.2782e+06	1.05558e+06	1.002e+06	748547	892064	864163	850031	832877	1.03779e+06	791405	817529	662967	1.33792e+06	959296	717177	766387	775728	822422	803695	810033	807773	840627	899629	1.12228e+06	936517	792811	890091	930930
plasma	1,3-Diphenyl-2-propanone	HMDB0032561	2	0.00600713	0.0902395	0.943847	0.340756	0.000772928	889522	884099	968166	1.2335e+06	0.993903	1.08841	1.3867	1.114e+06	659260	841400	1.03944e+06	1.04179e+06	868015	899111	960563	363191	1.0493e+06	538364	1.14047e+06	988557	949841	933238	830070	845838	595133	754159	700679	952899	768653	979974	940500	813492	1.21315e+06	965644	711813	1.25625e+06	889562	1.11606e+06	706480	1.19533e+06	1.01124e+06
plasma	Arachidonic acid	HMDB0001043	1	0.0109057	0.130899	0.374167	0.370413	0.00177954	6.308e+07	5.90305e+07	5.90011e+07	4.9251e+07	0.935803	0.935338	0.780769	6.4745e+07	4.5253e+07	5.66391e+07	5.60568e+07	5.13633e+07	5.11483e+07	5.43055e+07	7.92296e+07	7.81063e+07	5.33652e+07	7.79471e+07	8.24961e+07	6.54396e+07	6.70253e+07	5.55048e+07	5.0246e+07	7.58506e+07	5.71016e+07	5.58182e+07	8.27397e+07	3.20471e+07	5.57298e+07	6.80319e+07	5.52076e+07	6.14596e+07	5.30779e+07	5.47177e+07	6.90832e+07	5.88416e+07	3.91594e+07	6.69494e+07	5.75955e+07	5.96113e+07	6.7471e+07
plasma	Thiamine	HMDB0000235	1	0.0198537	0.180163	0.0534032	0.05259	0.0100938	3.62604e+06	8.15825e+06	7.40349e+06	7.75741e+06	2.2499	2.04176	2.13936	701301	4.49093e+06	8.38709e+06	2.87323e+06	3.31266e+06	5.12918e+06	1.41232e+06	2.14236e+06	2.001e+06	3.71252e+06	4.5662e+06	2.74307e+06	5.39772e+06	3.89496e+06	337694	7.83414e+06	1.48331e+06	3.36006e+07	3.29609e+06	3.4856e+06	5.70884e+06	1.61034e+07	5.70174e+06	5.57224e+06	1.13726e+07	9.12025e+06	2.08011e+06	9.57114e+06	7.10586e+06	2.42736e+07	9.76689e+06	2.93291e+06	3.42121e+06	1.81773e+06
plasma	Hypoxanthine	HMDB0000157	1	0.0320566	0.231627	0.858618	0.408868	0.817294	1.21191e+06	1.36383e+06	1.87233e+06	1.35568e+06	1.12536	1.54495	1.11863	7.39913e+06	3.86392e+06	1.71638e+06	443306	297749	845478	433002	180496	181812	574205	659097	191457	74238.4	106416	498668	1.19747e+06	270708	9.72392e+06	183183	207603	1.41758e+06	3.83894e+06	363059	909566	830994	189668	74259.2	637729	114050	7.04731e+06	2.52282e+06	493128	403228	2.77746e+06
plasma	Isoleucine	HMDB0000172	1	0.0429265	0.265816	0.292651	0.565362	0.0146928	4.42067e+06	5.07628e+06	4.66686e+06	5.53127e+06	1.14831	1.05569	1.25123	6.10831e+06	5.47687e+06	3.9643e+06	3.45054e+06	4.31147e+06	3.38028e+06	7.38579e+06	4.48115e+06	3.33355e+06	3.47595e+06	4.89922e+06	3.19694e+06	3.66625e+06	4.75878e+06	6.46362e+06	3.30539e+06	7.16266e+06	5.2475e+06	7.48069e+06	4.67291e+06	9.22016e+06	5.70547e+06	2.88996e+06	6.63715e+06	2.83589e+06	2.58873e+06	4.43906e+06	3.96632e+06	3.52872e+06	5.99359e+06	5.34338e+06	5.28215e+06	3.51367e+06	4.36706e+06
plasma	Alpha-linolenic acid	HMDB0001388	1	0.0445696	0.269642	0.536852	0.110753	0.00316543	6.00573e+06	5.59032e+06	4.95678e+06	4.20817e+06	0.930831	0.825341	0.700693	6.3847e+06	3.63581e+06	5.22724e+06	5.03827e+06	5.09455e+06	3.73824e+06	5.99095e+06	6.84642e+06	8.16859e+06	4.52722e+06	5.84335e+06	9.71386e+06	6.53343e+06	7.33765e+06	5.8292e+06	5.12122e+06	8.94377e+06	3.92301e+06	4.08144e+06	8.05903e+06	2.3592e+06	6.05737e+06	5.42768e+06	4.90173e+06	4.78629e+06	3.57074e+06	8.14551e+06	7.75937e+06	4.88924e+06	3.77845e+06	6.51295e+06	6.29487e+06	4.74814e+06	4.44715e+06
plasma	Trigonelline	HMDB0000875	1	0.046644	0.274711	0.959065	0.688342	0.0266732	4.83346e+06	4.78739e+06	5.18847e+06	7.2798e+06	0.990468	1.07345	1.50612	8.0916e+06	4.19038e+06	3.66516e+06	4.42084e+06	3.33058e+06	4.11294e+06	4.47161e+06	5.74035e+06	2.38535e+06	3.24856e+06	1.33688e+07	3.62754e+06	3.60854e+06	3.40623e+06	7.11422e+06	3.21699e+06	5.72764e+06	2.0241e+06	7.80981e+06	5.65893e+06	7.21571e+06	4.77412e+06	3.90353e+06	6.58265e+06	3.42151e+06	2.05714e+06	3.91988e+06	4.15323e+06	4.2314e+06	3.56817e+06	5.58985e+06	7.26939e+06	4.20682e+06	7.66436e+06
liver	Phthalic acid	HMDB0002107	1	5.97483e-11	9.06514e-09	0.00255827	1.02828e-07	4.60518e-07	294958	537915	908815	7.31524e+06	1.8237	3.08117	24.801	152183	164011	345969	161492	358748	269906	293861	236748	556350	596291	242195	235951	250286	265419	285956	254157	679025	867950	342621	914944	787805	687684	459890	545295	230113	299000	622605	770351	321336	612508	904153	1.23843e+06	484898	992108
liver	Monoisononyl phthalate	HMDB0244325	2	8.1873e-12	1.98196e-09	0.00165457	5.57485e-07	5.50146e-08	853615	3.06314e+06	7.76173e+06	1.11686e+08	3.58843	9.09277	130.838	12811.6	97260	99928.1	136195	1.88908e+06	765274	947487	82443.1	224283	4.01336e+06	873354	1.09299e+06	966501	749641	677905	918649	6.41459e+06	2.63849e+06	2.4203e+06	5.08863e+06	7.30958e+06	3.04755e+06	3.06811e+06	2.91797e+06	1.01274e+06	502109	4.63115e+06	4.08947e+06	1.20984e+06	2.87805e+06	1.12977e+07	8.03071e+06	3.74454e+06	1.02264e+07
liver	Nonanoylglycine	HMDB0013279	2	1.09461e-09	9.48713e-08	0.00337178	1.86816e-05	5.17856e-07	39565.1	162186	390658	7.62521e+06	4.09923	9.87381	192.726	1220.26	20457.4	14786.2	9353.13	86201.9	34775.6	78244.8	3974.37	2861.16	157532	35868.2	31805	42286.4	34544.4	28860.1	43630.4	452928	106699	96158.4	292876	242404	197025	83548.4	134942	42743.8	43686.9	363295	254312	49686.6	114125	677188	643354	162277	465791
liver	Heptanoylglycine	HMDB0013010	2	6.37131e-06	0.000278401	0.66512	0.568244	1.78848e-06	1.06991e+06	1.12169e+06	1.13075e+06	1.90361e+06	1.0484	1.05687	1.77922	1.86609e+06	1.12128e+06	1.19918e+06	796622	1.07529e+06	1.18782e+06	715580	1.15029e+06	695281	927490	1.20454e+06	1.15002e+06	921697	967580	1.10548e+06	1.09295e+06	1.62153e+06	1.14968e+06	542572	1.53299e+06	1.26207e+06	1.37758e+06	1.11891e+06	1.32926e+06	541450	807197	1.39673e+06	1.31974e+06	627227	975776	1.46887e+06	1.44598e+06	926022	1.35455e+06
liver	Nonanoylcarnitine	HMDB0013288	2	1.90864e-06	9.14472e-05	0.557957	0.0212867	1.37295e-05	897685	1.03816e+06	1.39925e+06	2.1224e+07	1.15649	1.55873	23.643	308740	822943	727017	695884	780126	650011	883949	360439	590163	1.26548e+06	337835	770419	1.60711e+06	2.76748e+06	395947	1.10855e+06	849521	961905	766241	335039	630205	819589	881207	658106	1.03415e+06	1.68483e+06	1.5015e+06	1.02014e+06	2.92553e+06	1.16964e+06	1.48825e+06	459922	1.45739e+06	1.16292e+06
liver	Carnitine	HMDB0000062	1	5.00393e-07	2.603e-05	0.325851	0.596292	3.09364e-07	2.84259e+09	3.05276e+09	2.9398e+09	4.23479e+09	1.07393	1.0342	1.48976	3.41895e+09	3.24566e+09	2.76848e+09	3.41237e+09	2.59653e+09	3.3561e+09	2.86305e+09	2.76736e+09	3.52708e+09	1.96262e+09	2.39291e+09	2.99328e+09	2.43571e+09	2.0562e+09	2.71451e+09	4.06652e+09	3.59719e+09	3.85823e+09	3.71869e+09	3.7718e+09	2.46755e+09	2.72301e+09	2.63404e+09	2.43351e+09	2.89424e+09	3.38414e+09	2.59169e+09	2.8128e+09	2.12341e+09	2.95448e+09	3.54477e+09	2.96576e+09	3.06668e+09	2.63129e+09
liver	Acetylcarnitine	HMDB0000201	1	0.0977377	0.435407	0.682907	0.607757	0.0290591	3.18261e+09	3.2868e+09	3.31499e+09	3.87686e+09	1.03274	1.0416	1.21814	2.12563e+09	2.56031e+09	2.8587e+09	2.98948e+09	3.26137e+09	2.66297e+09	3.20937e+09	2.27679e+09	4.6234e+09	3.30746e+09	2.62439e+09	3.99314e+09	3.87969e+09	4.18381e+09	3.13034e+09	3.78214e+09	3.5418e+09	3.00766e+09	3.88784e+09	2.25098e+09	2.60475e+09	2.70049e+09	2.90122e+09	2.63024e+09	3.47822e+09	3.94877e+09	4.26976e+09	3.38957e+09	3.77822e+09	2.50631e+09	3.44495e+09	2.69916e+09	3.16294e+09	2.99911e+09
liver	Propionylcarnitine	HMDB0000824	1	3.71506e-05	0.00144425	0.00105533	0.00477498	0.00021907	5.24299e+08	7.11563e+08	7.14658e+08	9.1607e+08	1.35717	1.36307	1.74723	5.13197e+08	7.72856e+08	6.22681e+08	5.83625e+08	4.42731e+08	4.85233e+08	5.67986e+08	3.67147e+08	4.8261e+08	4.55433e+08	5.54568e+08	5.03946e+08	5.56756e+08	4.31423e+08	4.70147e+08	1.0363e+09	9.09924e+08	8.51433e+08	5.17467e+08	6.36796e+08	6.52097e+08	6.10286e+08	6.03721e+08	6.23767e+08	7.64159e+08	9.54443e+08	6.53074e+08	6.10057e+08	7.79774e+08	6.89434e+08	7.12265e+08	5.39745e+08	6.77507e+08	7.23388e+08
liver	Valeryl-L-carnitine	HMDB0013128	2	0.00543911	0.092694	0.655791	0.895994	0.00595673	1.64191e+08	1.82285e+08	1.68438e+08	2.65332e+08	1.1102	1.02587	1.616	5.05702e+07	1.80278e+08	1.41695e+08	1.99674e+08	1.24819e+08	6.96203e+07	1.70534e+08	8.14703e+07	1.17096e+08	3.03521e+08	6.17688e+07	1.19806e+08	3.67577e+08	3.10242e+08	1.10787e+08	2.32189e+08	1.34615e+08	2.28803e+08	1.59674e+08	8.93642e+07	7.76692e+07	8.82061e+07	1.59906e+08	1.23794e+08	1.74324e+08	2.6368e+08	1.91895e+08	1.47558e+08	5.51814e+08	1.10336e+08	1.55943e+08	5.75337e+07	2.20586e+08	1.6265e+08
liver	Hexanoylcarnitine	HMDB0000756	2	0.0701839	0.380754	0.893573	0.57925	0.342629	1.20586e+08	1.15796e+08	1.05335e+08	1.47113e+08	0.960272	0.873521	1.21998	3.14391e+07	8.21153e+07	8.3435e+07	9.46798e+07	9.95853e+07	6.57747e+07	1.08855e+08	4.97049e+07	1.11869e+08	1.74208e+08	3.79033e+07	1.08402e+08	2.75809e+08	3.64427e+08	4.05163e+07	1.30212e+08	4.78234e+07	9.43637e+07	1.11372e+08	2.20718e+07	3.52074e+07	6.18376e+07	1.28179e+08	6.1322e+07	1.50907e+08	2.19683e+08	1.20558e+08	9.94475e+07	4.13434e+08	9.17669e+07	6.60628e+07	1.86968e+07	1.6138e+08	7.66857e+07
liver	3-Hydroxyhexanoylcarnitine	HMDB0013131	2	0.000317787	0.00915966	0.252294	0.189046	0.0108129	9.17958e+06	7.76003e+06	7.7142e+06	1.21215e+07	0.845358	0.840365	1.32049	5.67957e+06	6.5955e+06	1.03568e+07	1.17725e+07	8.13489e+06	7.60737e+06	1.02619e+07	5.44262e+06	8.59892e+06	1.06089e+07	3.92319e+06	1.20133e+07	1.29086e+07	1.46101e+07	5.66166e+06	1.41687e+07	7.02875e+06	8.21192e+06	8.46328e+06	3.72176e+06	2.96657e+06	4.56705e+06	8.36343e+06	4.47637e+06	9.95757e+06	1.13169e+07	6.90844e+06	6.82243e+06	1.37656e+07	8.24258e+06	1.21723e+07	2.74153e+06	1.00252e+07	6.26955e+06
liver	Butanoylcarnitine	HMDB0002013	2	0.0061617	0.0998671	0.81737	0.356322	0.29804	9.58234e+08	9.06786e+08	8.02756e+08	1.13037e+09	0.94631	0.837746	1.17963	4.41454e+08	6.24468e+08	7.51206e+08	1.04253e+09	7.93818e+08	5.8449e+08	8.66398e+08	4.8921e+08	9.58821e+08	1.61854e+09	3.10685e+08	8.09698e+08	1.98488e+09	2.13907e+09	5.91041e+08	1.01159e+09	5.40538e+08	9.71738e+08	1.09758e+09	3.36353e+08	3.5895e+08	4.21029e+08	8.90373e+08	4.74104e+08	8.90725e+08	1.23728e+09	1.16982e+09	7.31595e+08	2.87908e+09	7.03205e+08	7.31261e+08	3.06264e+08	1.08479e+09	6.19314e+08
liver	Hydroxybutyrylcarnitine	HMDB0013127	2	2.36234e-07	1.29031e-05	0.380589	0.168997	1.79659e-06	1.54131e+08	1.39246e+08	1.30429e+08	3.03376e+08	0.903427	0.84622	1.9683	1.11896e+08	1.8324e+08	1.78982e+08	2.19047e+08	1.62797e+08	1.88179e+08	1.12764e+08	1.30919e+08	2.48885e+08	8.74856e+07	1.05887e+08	1.58522e+08	1.56034e+08	1.13192e+08	1.77583e+08	2.24092e+08	1.35715e+08	1.44932e+08	1.83321e+08	1.63625e+08	6.56709e+07	1.00974e+08	1.65837e+08	7.07958e+07	1.43117e+08	1.62968e+08	1.19575e+08	1.22553e+08	1.0793e+08	1.54846e+08	7.46433e+07	9.94615e+07	1.51116e+08	2.04805e+08
liver	Glutarylcarnitine	HMDB0013130	2	0.000461714	0.0126728	0.062085	0.864119	0.000178488	4.81699e+07	5.79737e+07	4.74422e+07	6.9637e+07	1.20353	0.984894	1.44565	5.60148e+07	3.95333e+07	4.42779e+07	4.26427e+07	6.63103e+07	4.3244e+07	3.28099e+07	3.90265e+07	5.22267e+07	5.18996e+07	3.43482e+07	5.65816e+07	4.82608e+07	6.72021e+07	8.32097e+07	5.5986e+07	6.8207e+07	6.89625e+07	3.17071e+07	6.39706e+07	5.29395e+07	6.91578e+07	4.33707e+07	5.92215e+07	2.75289e+07	6.1271e+07	8.14205e+07	4.89981e+07	5.36548e+07	4.49177e+07	5.70858e+07	6.85649e+07	4.35687e+07	3.59537e+07
liver	Heptanoylcarnitine	HMDB0013238	2	2.85794e-05	0.00112708	0.838965	0.961567	1.87241e-05	7.57232e+06	8.19686e+06	7.67817e+06	2.76945e+07	1.08248	1.01398	3.65734	3.02719e+06	6.91759e+06	5.12756e+06	5.12752e+06	4.53123e+06	3.07105e+06	4.50867e+06	2.20189e+06	4.1046e+06	1.18282e+07	2.3667e+06	4.97317e+06	2.0711e+07	2.75161e+07	3.96401e+06	7.792e+06	4.38007e+06	6.42971e+06	4.5518e+06	2.25992e+06	3.57554e+06	5.51811e+06	7.06266e+06	5.20683e+06	5.90037e+06	1.01305e+07	1.0747e+07	6.33555e+06	3.90988e+07	6.24058e+06	6.16215e+06	1.55167e+06	9.79959e+06	8.37153e+06
liver	Decenoylcarnitine	HMDB0013205	2	0.00177264	0.0400089	0.720785	0.769846	0.000403848	1.05802e+06	1.09326e+06	1.09256e+06	1.7399e+06	1.0333	1.03265	1.64448	856333	979411	1.09091e+06	1.07293e+06	1.25494e+06	999408	987774	752801	1.524e+06	1.12825e+06	608295	1.25953e+06	846908	1.45084e+06	1.29717e+06	1.26009e+06	1.18777e+06	1.05554e+06	1.11478e+06	506115	1.02654e+06	1.14845e+06	955472	721363	1.22659e+06	1.41848e+06	1.57895e+06	838530	1.06301e+06	1.06583e+06	1.49836e+06	728517	1.10666e+06	1.05485e+06
liver	Malonylcarnitine	HMDB0002095	2	0.000311117	0.00906304	0.904956	0.848503	7.2819e-05	5.81125e+06	5.90762e+06	5.97889e+06	1.22783e+07	1.01658	1.02885	2.11285	1.11931e+07	5.17156e+06	5.56127e+06	4.09253e+06	6.76693e+06	5.43101e+06	7.93163e+06	4.41584e+06	4.78409e+06	6.51362e+06	4.27786e+06	4.36111e+06	4.46118e+06	6.39572e+06	6.4084e+06	9.82427e+06	5.47459e+06	5.1274e+06	5.13673e+06	9.0043e+06	1.66227e+06	4.71508e+06	4.12098e+06	3.06584e+06	7.35342e+06	5.08435e+06	1.02227e+07	5.69605e+06	5.7179e+06	5.21431e+06	1.30663e+07	9.04612e+06	5.82038e+06	5.43067e+06
liver	Methylmalonylcarnitine	HMDB0013133	2	2.90519e-13	2.69292e-10	0.0039415	0.96947	5.65537e-11	4.93426e+06	3.92075e+06	4.95112e+06	1.06325e+07	0.794596	1.00342	2.15482	4.44067e+06	4.84903e+06	5.0527e+06	6.38796e+06	5.43041e+06	6.09484e+06	3.8652e+06	5.00348e+06	3.20645e+06	4.23357e+06	4.87056e+06	5.50408e+06	5.13906e+06	5.00169e+06	3.97082e+06	4.72407e+06	3.3734e+06	4.06367e+06	3.62626e+06	2.98146e+06	2.39938e+06	3.5406e+06	5.22172e+06	3.32036e+06	3.29548e+06	5.13355e+06	3.41371e+06	4.17591e+06	5.57084e+06	5.00593e+06	7.75759e+06	1.94569e+06	6.94363e+06	6.2111e+06
liver	Acylcarnitine	-	3	0.000130505	0.00431922	0.913078	0.924653	0.00015074	943128	921840	960027	1.96675e+06	0.977429	1.01792	2.08535	438343	832937	947735	899911	595193	483842	689833	321961	1.00183e+06	1.86371e+06	503236	766615	1.97689e+06	1.88175e+06	834098	1.3155e+06	813093	723308	464366	301175	564596	706618	1.06394e+06	869285	784416	1.09795e+06	1.0546e+06	880171	2.35449e+06	673985	1.0483e+06	267641	1.214e+06	1.29582e+06
liver	Acylcarnitine	-	3	6.41896e-06	0.000279366	0.180283	0.167452	1.52507e-06	2.57939e+06	3.06477e+06	3.2133e+06	5.54194e+06	1.18818	1.24576	2.14854	2.28822e+06	3.89658e+06	2.17583e+06	2.95925e+06	1.29197e+06	3.67069e+06	1.21606e+06	1.17677e+06	1.87632e+06	2.51573e+06	3.77274e+06	2.73253e+06	4.4589e+06	2.0799e+06	2.1263e+06	4.98241e+06	3.22184e+06	4.54744e+06	2.02469e+06	3.36432e+06	2.34426e+06	2.82832e+06	2.80589e+06	3.08851e+06	2.46172e+06	3.118e+06	3.2161e+06	2.59606e+06	3.24573e+06	3.4897e+06	4.46115e+06	1.02874e+06	3.05464e+06	3.17385e+06
liver	Acylcarnitine	-	3	0.0125211	0.162062	0.191234	0.494406	0.405143	2.20992e+06	1.66044e+06	1.91218e+06	2.52106e+06	0.751354	0.865272	1.14079	814468	1.22673e+06	2.24047e+06	1.97556e+06	1.73329e+06	1.30091e+06	2.12151e+06	951523	5.09078e+06	2.98118e+06	897941	2.21925e+06	3.12203e+06	4.26331e+06	950152	2.4803e+06	1.14421e+06	1.09571e+06	1.50689e+06	286236	580042	1.26063e+06	2.52104e+06	1.11222e+06	2.84374e+06	2.89383e+06	1.53789e+06	1.87058e+06	2.82307e+06	1.41513e+06	1.81602e+06	331686	2.62181e+06	2.01452e+06
liver	5-AVAB	HMDB0240732	1	1.96386e-06	9.36821e-05	0.392334	0.357119	7.97605e-07	4.90175e+08	5.29967e+08	5.30487e+08	8.56394e+08	1.08118	1.08224	1.74712	4.57097e+08	5.33558e+08	4.84937e+08	7.15433e+08	4.35212e+08	5.36088e+08	6.22968e+08	4.27113e+08	6.09575e+08	3.57979e+08	3.64169e+08	4.11605e+08	4.86047e+08	4.20663e+08	4.88444e+08	6.68537e+08	4.42348e+08	7.11711e+08	8.20586e+08	4.66894e+08	4.14405e+08	3.70613e+08	4.05944e+08	4.49592e+08	6.08634e+08	7.02175e+08	4.00691e+08	4.16906e+08	5.82019e+08	5.93503e+08	6.4276e+08	3.56769e+08	5.40474e+08	4.57255e+08
liver	Uridine 5'-diphosphoglucuronic acid	HMDB0000935	1	0.00027274	0.00805246	0.603355	0.0205567	0.000181639	1.63202e+06	1.82169e+06	2.52601e+06	4.70711e+06	1.11622	1.54779	2.88423	905275	655696	1.6512e+06	3.96311e+06	1.35579e+06	1.14637e+06	665423	1.41679e+06	1.02967e+06	1.47793e+06	1.13715e+06	1.7435e+06	3.57138e+06	2.12893e+06	579066	2.68525e+06	1.40537e+06	3.65284e+06	1.5221e+06	3.84761e+06	2.45549e+06	1.59803e+06	1.76281e+06	1.63333e+06	876824	1.56618e+06	1.1768e+06	1.39857e+06	1.16515e+06	1.324e+06	2.64742e+06	1.33716e+06	2.2037e+06	3.07443e+06
liver	UDP-glucose	HMDB0000286	1	0.00563331	0.0946977	0.019327	0.264516	0.00130515	9.30565e+06	5.47545e+06	7.37531e+06	4.13529e+06	0.588401	0.792562	0.444385	4.26786e+06	2.15181e+06	6.09399e+06	1.00821e+07	5.45765e+06	9.53683e+06	6.51802e+06	1.52777e+07	1.80482e+07	6.82384e+06	1.37347e+07	8.18956e+06	9.36107e+06	1.47358e+07	5.07755e+06	2.86314e+06	4.01989e+06	3.42597e+06	1.12242e+07	2.21075e+06	2.29553e+06	4.6656e+06	1.11498e+07	2.88221e+06	9.72972e+06	2.20423e+06	4.99756e+06	4.3024e+06	1.10832e+07	3.21165e+06	6.73601e+06	7.14489e+06	1.08239e+07	6.21812e+06
liver	Gluconate	HMDB0000625	1	0.179402	0.53745	0.746426	0.795055	0.105288	1.80144e+06	1.86273e+06	1.85069e+06	1.53306e+06	1.03402	1.02734	0.85102	2.84597e+06	1.89926e+06	1.79297e+06	2.07079e+06	1.75385e+06	1.36476e+06	1.44232e+06	1.90999e+06	1.26924e+06	1.26925e+06	2.21437e+06	1.71991e+06	1.91981e+06	1.74773e+06	1.78798e+06	1.67528e+06	2.08658e+06	2.19827e+06	1.42612e+06	3.10972e+06	3.06694e+06	1.80344e+06	1.59363e+06	1.83959e+06	1.16652e+06	1.04026e+06	1.71399e+06	1.89335e+06	1.53928e+06	1.67245e+06	2.20493e+06	2.71939e+06	1.82264e+06	3.03192e+06
liver	Suberic acid	HMDB0000893	1	0.022626	0.225517	0.668045	0.253064	0.118232	2.42454e+06	2.40245e+06	2.36743e+06	2.50856e+06	0.99089	0.976447	1.03465	2.65716e+06	2.45793e+06	2.49255e+06	2.24129e+06	2.49011e+06	2.64706e+06	2.43526e+06	2.2623e+06	2.58574e+06	2.43359e+06	2.2217e+06	2.2868e+06	2.4831e+06	2.24892e+06	2.50545e+06	2.38467e+06	2.56634e+06	2.62986e+06	2.17429e+06	2.38993e+06	2.38326e+06	2.53769e+06	2.24459e+06	2.33975e+06	2.32859e+06	2.42127e+06	2.44032e+06	2.37435e+06	2.31634e+06	2.24867e+06	2.40455e+06	2.26791e+06	2.37604e+06	2.35298e+06
liver	Lumichrome	HMDB0254199	1	0.00459425	0.0818727	0.506011	0.26548	0.00210836	1.08329e+07	1.04263e+07	1.17536e+07	1.41197e+07	0.962459	1.08499	1.30341	1.02846e+07	9.70104e+06	1.01998e+07	9.69255e+06	1.08372e+07	1.06209e+07	8.98347e+06	1.02474e+07	8.83443e+06	1.25723e+07	1.39495e+07	1.10394e+07	1.25927e+07	1.21056e+07	9.74307e+06	9.19589e+06	9.92654e+06	1.19165e+07	7.90079e+06	7.77916e+06	1.14527e+07	1.26312e+07	1.22538e+07	1.16096e+07	8.47705e+06	9.90381e+06	8.77667e+06	1.27722e+07	1.20548e+07	7.53182e+06	7.72633e+06	8.55928e+06	1.2879e+07	1.4276e+07
liver	Anserine	HMDB0000194	1	0.0418213	0.300819	0.0215434	0.279019	0.35724	2.41878e+06	3.16045e+06	3.16602e+06	2.26025e+06	1.30663	1.30893	0.934459	2.5604e+06	3.1055e+06	2.57766e+06	2.37903e+06	2.76127e+06	2.14731e+06	3.01117e+06	2.11611e+06	2.09826e+06	1.99228e+06	2.69641e+06	2.10096e+06	1.85985e+06	2.45668e+06	3.87701e+06	3.75577e+06	3.94498e+06	4.44392e+06	2.16345e+06	4.77453e+06	4.00548e+06	2.89056e+06	1.92847e+06	3.22728e+06	1.63942e+06	1.71192e+06	4.22177e+06	2.78079e+06	2.04144e+06	5.13533e+06	1.05745e+07	5.4612e+06	2.23035e+06	1.81397e+06
liver	Allantoin	HMDB0000462	1	0.0456733	0.313402	0.0975065	0.767107	0.387614	2.4294e+07	2.1947e+07	2.47086e+07	2.57286e+07	0.903391	1.01707	1.05905	3.42947e+07	2.53687e+07	2.68263e+07	2.64573e+07	2.41725e+07	2.39587e+07	2.60033e+07	2.5404e+07	2.53032e+07	2.15142e+07	2.39263e+07	1.96015e+07	1.76075e+07	1.96774e+07	2.76035e+07	2.20327e+07	2.60704e+07	2.10094e+07	2.30468e+07	2.24975e+07	1.90981e+07	2.60105e+07	2.43591e+07	2.12069e+07	1.8784e+07	1.88659e+07	1.65763e+07	2.33967e+07	1.86466e+07	2.84572e+07	2.91192e+07	2.55178e+07	2.48382e+07	3.11987e+07
liver	Flavin adenine dinucleotide	HMDB0001248	1	0.0616824	0.36091	0.0877389	0.350949	0.0199954	8.84352e+06	1.14937e+07	1.05275e+07	1.24795e+07	1.29968	1.19042	1.41115	6.71308e+06	6.86577e+06	1.2013e+07	1.56714e+07	7.90679e+06	7.5971e+06	6.61171e+06	1.37935e+07	6.12549e+06	8.23584e+06	9.12398e+06	8.46647e+06	5.55853e+06	9.12656e+06	7.49508e+06	1.2284e+07	1.07115e+07	1.23928e+07	1.2401e+07	2.17898e+07	9.73531e+06	8.79735e+06	8.17631e+06	1.59629e+07	4.00864e+06	5.37757e+06	1.90054e+07	9.48566e+06	1.47825e+07	1.75159e+07	2.37622e+07	1.85449e+07	7.73557e+06	8.7445e+06
liver	1-Methylnicotinamide	HMDB0000699	1	0.00293863	0.0594475	0.0123546	0.144924	0.000624198	1.63358e+08	1.20839e+08	1.40953e+08	1.13386e+08	0.739719	0.862846	0.694097	1.70634e+08	1.31952e+08	1.71973e+08	2.24551e+08	1.4133e+08	1.47238e+08	1.46534e+08	2.05787e+08	1.61354e+08	2.1769e+08	1.17035e+08	1.11666e+08	1.67605e+08	1.71664e+08	2.31317e+08	1.87756e+08	1.17347e+08	6.46828e+07	1.18105e+08	7.28073e+07	3.77714e+07	1.00369e+08	1.5569e+08	8.97714e+07	1.0115e+08	1.50272e+08	1.22494e+08	1.07553e+08	1.55501e+08	1.48854e+08	2.37127e+08	1.24404e+08	2.19915e+08	1.77372e+08
liver	Pantothenic acid	HMDB0000210	1	0.0137805	0.171651	0.466311	0.300012	0.0685917	6.22064e+06	6.66594e+06	6.82314e+06	4.98921e+06	1.07158	1.09685	0.802041	9.75638e+06	7.75413e+06	5.91504e+06	4.45007e+06	5.84552e+06	6.48808e+06	4.81303e+06	5.21684e+06	9.26282e+06	4.047e+06	7.70354e+06	6.39575e+06	4.3576e+06	5.08321e+06	7.35205e+06	5.8347e+06	7.14319e+06	5.63435e+06	6.07219e+06	8.79555e+06	6.17031e+06	7.92657e+06	5.69167e+06	8.30235e+06	4.9969e+06	4.52022e+06	7.85322e+06	8.52251e+06	5.17335e+06	5.7572e+06	8.71545e+06	8.69476e+06	5.36356e+06	5.63322e+06
liver	Glycocyamine	HMDB0000128	1	0.023756	0.232214	0.819125	0.347494	0.451717	6.17611e+06	5.71215e+06	4.41511e+06	7.7245e+06	0.924878	0.714868	1.25071	7.85292e+06	4.30715e+06	4.8344e+06	3.23417e+06	4.75907e+06	3.54809e+06	3.5987e+06	4.58199e+06	3.27848e+06	4.64317e+06	2.88604e+07	5.39877e+06	4.15124e+06	3.41703e+06	5.33874e+06	3.24781e+06	5.45603e+06	4.33163e+06	2.89462e+06	5.92525e+06	1.74521e+07	5.00151e+06	4.88379e+06	8.27726e+06	2.4507e+06	3.37951e+06	5.80775e+06	6.90217e+06	4.33341e+06	3.7944e+06	3.99881e+06	7.83032e+06	3.34077e+06	5.02929e+06
liver	Glycine betaine	HMDB0000043	1	0.0497824	0.326101	0.549914	0.454357	0.0294037	8.98788e+09	8.55281e+09	9.61151e+09	1.10524e+10	0.951594	1.06939	1.2297	1.05815e+10	1.13657e+10	8.68047e+09	9.21968e+09	9.51208e+09	5.04853e+09	7.09472e+09	8.31655e+09	1.02872e+10	7.21195e+09	7.35187e+09	1.22471e+10	7.47823e+09	1.14347e+10	9.88386e+09	8.36683e+09	9.80039e+09	7.76065e+09	8.67331e+09	4.09582e+09	1.20826e+10	7.46182e+09	7.85747e+09	8.31541e+09	8.06093e+09	9.97939e+09	1.00752e+10	6.95608e+09	8.92246e+09	8.89671e+09	1.00773e+10	1.10852e+10	8.34387e+09	1.22944e+10
liver	Proline betaine	HMDB0004827	1	0.00090289	0.0229911	0.6427	0.522945	0.000382235	3.32411e+06	3.24438e+06	3.47792e+06	4.6348e+06	0.976014	1.04627	1.3943	3.65133e+06	3.67726e+06	3.37992e+06	3.7351e+06	2.69017e+06	3.19609e+06	3.94865e+06	2.94785e+06	4.02857e+06	2.79322e+06	3.6191e+06	3.03418e+06	2.422e+06	3.41406e+06	3.14683e+06	4.18646e+06	3.5639e+06	3.16389e+06	2.87134e+06	3.11753e+06	3.8794e+06	3.13125e+06	2.95193e+06	3.11231e+06	2.52369e+06	3.30507e+06	2.83207e+06	3.40611e+06	3.47386e+06	2.48767e+06	3.65731e+06	3.24429e+06	2.44967e+06	4.18575e+06
liver	Dihydrobiopterin	HMDB0000038	1	0.00336671	0.0657924	0.883255	0.00917122	0.00527037	8.29732e+06	8.21357e+06	6.45192e+06	6.02894e+06	0.989906	0.777591	0.726613	1.01718e+07	8.43713e+06	9.93977e+06	9.43077e+06	9.31256e+06	8.21091e+06	7.89707e+06	8.3191e+06	7.40614e+06	9.68021e+06	5.53716e+06	6.77561e+06	7.3358e+06	7.70842e+06	1.02161e+07	9.23375e+06	9.20235e+06	6.9325e+06	6.45247e+06	1.12991e+07	8.54999e+06	8.31141e+06	7.09367e+06	6.67377e+06	5.49149e+06	6.68957e+06	1.06983e+07	8.86259e+06	7.49647e+06	8.69965e+06	8.414e+06	1.05552e+07	7.69398e+06	5.15326e+06
liver	(3S)-3,7-diaminoheptanoic acid	-	1	0.00424189	0.077749	0.489833	0.0887609	0.00406848	3.62988e+06	3.52895e+06	3.98036e+06	4.04221e+06	0.972194	1.09655	1.11359	3.70743e+06	3.35601e+06	3.46097e+06	3.86817e+06	3.80253e+06	3.55997e+06	3.24957e+06	3.92695e+06	2.87285e+06	4.15125e+06	3.48117e+06	3.5444e+06	4.13617e+06	3.70086e+06	3.27667e+06	3.48826e+06	3.43858e+06	4.36376e+06	2.90571e+06	3.76238e+06	3.34037e+06	3.26967e+06	3.73856e+06	3.17658e+06	3.23079e+06	3.31929e+06	3.26198e+06	4.10025e+06	4.26134e+06	3.78002e+06	2.6738e+06	3.54802e+06	4.1843e+06	4.12932e+06
liver	Gly-Ile	HMDB0028844	1	0.000221879	0.00677042	0.147503	0.606014	0.000237365	3.8926e+06	3.55325e+06	4.02677e+06	5.55889e+06	0.912823	1.03447	1.42807	4.10994e+06	4.65527e+06	4.4341e+06	4.50931e+06	3.75401e+06	4.10652e+06	2.92654e+06	4.02252e+06	3.72729e+06	3.15998e+06	3.90044e+06	3.2736e+06	4.43646e+06	3.48035e+06	3.13751e+06	4.46141e+06	3.52242e+06	4.61272e+06	2.94635e+06	3.30208e+06	4.57887e+06	3.06011e+06	3.59648e+06	3.10959e+06	3.07243e+06	3.68096e+06	2.22686e+06	3.76322e+06	4.22775e+06	4.04117e+06	3.82373e+06	3.44317e+06	4.60473e+06	3.86163e+06
liver	Gly-Leu	HMDB0028929	1	0.0336637	0.270399	0.0711165	0.112008	0.285954	1.6482e+06	1.33009e+06	1.35432e+06	1.92712e+06	0.806995	0.821695	1.16923	2.08016e+06	2.25199e+06	1.77947e+06	2.10206e+06	1.78881e+06	2.45991e+06	1.7178e+06	2.12961e+06	1.45091e+06	1.24048e+06	1.26914e+06	1.10826e+06	1.03271e+06	663554	1.27289e+06	1.87759e+06	1.64874e+06	1.9252e+06	1.69689e+06	1.42192e+06	885720	1.12209e+06	1.26621e+06	1.0856e+06	1.55505e+06	1.25137e+06	850181	1.12177e+06	970166	1.87278e+06	1.63786e+06	1.86829e+06	1.38177e+06	1.21832e+06
liver	Glu-Phe	HMDB0029156	2	1.62999e-10	1.97844e-08	0.415151	0.81069	2.29877e-09	809955	713615	780221	2.13003e+06	0.881054	0.963289	2.62981	930971	1.24041e+06	963449	1.01016e+06	848276	1.1904e+06	932490	1.12329e+06	1.07193e+06	400000	534796	563674	294110	235424	527490	1.10744e+06	935447	1.28431e+06	927487	688016	412204	570211	598399	578287	1.06765e+06	712669	423039	425383	446186	1.14654e+06	997261	1.067e+06	677886	666370
liver	Val-Arg	HMDB0029121	2	0.0163956	0.18893	0.616251	0.689363	0.00510781	4.36262e+06	4.1555e+06	4.56149e+06	5.5818e+06	0.952524	1.04558	1.27946	3.92361e+06	5.74707e+06	4.67073e+06	4.19224e+06	4.63871e+06	5.8518e+06	3.80386e+06	5.17643e+06	2.8759e+06	4.12534e+06	4.06735e+06	4.08606e+06	4.49962e+06	3.41793e+06	2.81849e+06	4.59252e+06	3.2463e+06	5.20708e+06	4.70007e+06	3.02516e+06	2.59488e+06	3.27285e+06	4.99996e+06	3.79197e+06	7.19625e+06	5.54684e+06	2.77117e+06	3.27343e+06	5.29556e+06	5.45342e+06	3.12679e+06	4.04028e+06	5.18066e+06	4.17159e+06
liver	Ser-Lys	HMDB0028960	2	0.00396091	0.0739641	0.0620499	0.0386389	0.0764021	1.11582e+06	868595	844956	1.47167e+06	0.778437	0.757252	1.31891	1.46414e+06	1.68022e+06	1.3405e+06	1.48038e+06	1.02688e+06	1.68018e+06	894350	1.33304e+06	732283	1.03924e+06	714001	839366	821172	575715	1.00036e+06	1.35573e+06	1.13419e+06	1.55576e+06	755748	560815	586357	826661	909403	734830	881869	958626	471386	664210	632987	1.1582e+06	1.18293e+06	745373	1.13076e+06	810341
liver	Taurodeoxycholic acid	HMDB0000896	1	0.0107902	0.145521	0.390633	0.618706	0.0110083	1.26825e+08	1.08242e+08	1.12609e+08	6.68441e+07	0.853476	0.887911	0.527057	5.46234e+07	1.31103e+08	2.19984e+08	1.60483e+08	1.20251e+08	1.49108e+08	4.92373e+07	1.59771e+08	3.96094e+07	1.06852e+08	1.70931e+08	2.87583e+08	6.13056e+07	6.47084e+07	1.11567e+08	1.05162e+08	8.33806e+07	1.44896e+08	8.13334e+07	1.04354e+08	1.74782e+08	1.22525e+08	9.38076e+07	1.10401e+08	9.24492e+07	4.95338e+07	1.72114e+08	1.09344e+08	6.79831e+07	1.16683e+08	2.96047e+08	7.12919e+07	4.26839e+07	1.28737e+08
liver	Glycerophosphocholine	HMDB0000086	1	0.00648864	0.102876	0.133326	0.664612	0.00107419	2.71324e+09	2.43477e+09	2.64316e+09	2.16777e+09	0.897365	0.974173	0.798961	2.40763e+09	2.72273e+09	3.16152e+09	3.38994e+09	2.38663e+09	3.13895e+09	2.23054e+09	2.69526e+09	2.45601e+09	2.30712e+09	2.59077e+09	3.31201e+09	2.76942e+09	2.41682e+09	2.40371e+09	2.209e+09	2.46336e+09	2.42549e+09	2.54869e+09	1.67986e+09	4.09531e+09	2.30851e+09	3.07687e+09	2.53385e+09	2.11816e+09	2.34525e+09	1.80575e+09	2.04219e+09	2.46546e+09	2.52919e+09	2.56048e+09	2.41645e+09	2.77862e+09	2.73191e+09
liver	Glycerophosphoinositol	HMDB0011649	2	0.00379322	0.0718149	0.17811	0.01984	0.00112616	715014	815196	910865	1.00066e+06	1.14011	1.27391	1.3995	588145	815819	776115	1.00771e+06	582314	766046	768600	707820	425104	707922	996719	488826	740147	638914	505979	979333	664232	1.05862e+06	575922	959135	1.02033e+06	869735	842193	1.21421e+06	504446	754007	523627	922616	833550	1.11033e+06	647751	899490	973662	824528
liver	Ascorbic acid	HMDB0000044	1	0.029832	0.257413	0.550268	0.487587	0.00986679	1.82999e+07	2.05794e+07	1.60363e+07	8.80975e+06	1.12457	0.87631	0.481411	1.59298e+07	1.33503e+07	1.48549e+07	1.47466e+07	1.04945e+07	1.15148e+07	2.11138e+07	1.91498e+07	3.90918e+07	1.04924e+07	1.33854e+07	2.65293e+07	1.87799e+07	2.67648e+07	1.50606e+07	1.77153e+07	1.71342e+07	3.76379e+06	3.78092e+07	3.77983e+07	3.57386e+06	3.40959e+06	1.84133e+07	1.91932e+07	3.47241e+07	2.39615e+07	3.07487e+07	1.32463e+07	3.21395e+07	2.63651e+07	2.48288e+07	2.22951e+07	7.07531e+06	8.0827e+06
liver	Cortisol	HMDB0000063	2	0.0130375	0.165992	0.00934094	0.494947	0.840364	8.1162e+06	5.19198e+06	9.16596e+06	8.36024e+06	0.639706	1.12934	1.03007	7.36447e+06	2.45005e+06	1.07606e+07	9.82782e+06	8.37193e+06	9.2427e+06	8.83313e+06	9.97608e+06	1.19455e+06	9.1917e+06	8.14272e+06	8.07077e+06	9.27954e+06	1.09208e+07	3.81491e+06	6.57991e+06	3.28544e+06	2.47716e+06	7.19384e+06	8.49236e+06	1.15214e+06	3.91871e+06	5.90293e+06	3.27121e+06	5.61938e+06	7.39154e+06	3.09157e+06	3.91607e+06	1.17726e+07	1.17936e+07	1.60366e+07	4.54861e+06	1.10981e+07	1.86506e+07
liver	Complex disaccharide	-	3	8.37786e-08	4.74195e-06	0.649845	0.502035	5.50431e-06	2.63139e+06	2.72685e+06	2.80511e+06	1.56921e+06	1.03628	1.06602	0.596341	2.82005e+06	3.09073e+06	2.58168e+06	2.60891e+06	2.53226e+06	2.10258e+06	3.25447e+06	3.08095e+06	1.10526e+06	2.59773e+06	3.36242e+06	2.50403e+06	2.41782e+06	2.78065e+06	2.50835e+06	2.41354e+06	2.43873e+06	2.99382e+06	2.57635e+06	3.86625e+06	3.21883e+06	2.85988e+06	2.26771e+06	2.96468e+06	2.14034e+06	1.81382e+06	2.78942e+06	3.68272e+06	2.36829e+06	2.90929e+06	2.90083e+06	4.15386e+06	2.69844e+06	3.38033e+06
liver	Complex disaccharide	-	3	8.7934e-07	4.38626e-05	0.494861	0.854427	0.000101628	857222	817110	843882	592390	0.953207	0.984437	0.691058	886215	856661	873067	953918	982625	835515	887286	882595	251570	936757	914538	811052	932830	996485	903306	754638	841063	790666	622327	911970	814633	891575	818911	794239	530200	762109	1.00114e+06	934913	884963	923651	880811	1.05874e+06	913413	1.01522e+06
liver	Glutathione	HMDB0000125	1	0.0232873	0.228974	0.453733	0.00853209	0.0272226	7.09985e+08	6.65111e+08	5.40709e+08	5.52721e+08	0.936796	0.761577	0.778497	9.36669e+08	6.89695e+08	6.79593e+08	8.72077e+08	6.15217e+08	9.64625e+08	7.8489e+08	7.25458e+08	7.71117e+08	5.64648e+08	4.25989e+08	5.82831e+08	5.99451e+08	7.27536e+08	8.30764e+08	9.36659e+08	8.77624e+08	4.83696e+08	7.15001e+08	7.04427e+08	3.58344e+08	5.28771e+08	5.57395e+08	5.38558e+08	8.3315e+08	6.55199e+08	8.13505e+08	5.36935e+08	6.0664e+08	7.13078e+08	8.21244e+08	6.31819e+08	5.2593e+08	5.12803e+08
liver	Xanthine	HMDB0000292	1	0.0170411	0.193109	0.651392	0.174721	0.0461157	4.29328e+07	4.1464e+07	4.70728e+07	3.61778e+07	0.965787	1.09643	0.842659	5.96008e+07	4.54552e+07	5.55028e+07	4.63217e+07	4.01667e+07	4.41304e+07	4.16584e+07	4.86218e+07	3.79512e+07	3.23111e+07	4.49245e+07	3.35486e+07	3.46574e+07	3.62093e+07	3.4932e+07	3.55901e+07	4.97e+07	5.72775e+07	4.39677e+07	4.4508e+07	4.45473e+07	5.90995e+07	4.11536e+07	3.65513e+07	4.15153e+07	2.70345e+07	2.68023e+07	4.24269e+07	3.68539e+07	4.88283e+07	5.77546e+07	5.49314e+07	4.28356e+07	4.85473e+07
liver	Xanthosine	HMDB0000299	1	0.0750105	0.392674	0.580062	0.0458486	0.720794	1.73893e+07	1.87469e+07	2.14763e+07	1.66748e+07	1.07807	1.23503	0.958907	2.64841e+07	2.00198e+07	2.37064e+07	1.91552e+07	1.4464e+07	1.36646e+07	1.19899e+07	1.83016e+07	6.54638e+06	1.50356e+07	2.6392e+07	1.2525e+07	1.91429e+07	1.60231e+07	1.28447e+07	1.39598e+07	1.95625e+07	2.23658e+07	1.00662e+07	2.17053e+07	2.71941e+07	3.70588e+07	2.07799e+07	2.41646e+07	1.19944e+07	1.01694e+07	1.30581e+07	1.92976e+07	1.69816e+07	2.12061e+07	2.42454e+07	2.33812e+07	1.78065e+07	2.55461e+07
liver	N-Acetylglutamic acid	HMDB0001138	1	0.0361747	0.279451	0.297433	0.927976	0.00835634	1.76499e+07	2.03635e+07	1.78809e+07	2.68766e+07	1.15375	1.01309	1.52276	1.00936e+07	1.86487e+07	2.01073e+07	1.84557e+07	2.68144e+07	1.62957e+07	2.36104e+07	1.92916e+07	9.69943e+06	1.89205e+07	1.16069e+07	1.62082e+07	1.63279e+07	2.10176e+07	1.40195e+07	2.30265e+07	1.61414e+07	2.84649e+07	1.2166e+07	1.03013e+07	2.46439e+07	1.55545e+07	1.72564e+07	2.97448e+07	2.16834e+07	4.3009e+07	1.61447e+07	1.45739e+07	1.87224e+07	2.33516e+07	1.52307e+07	1.47485e+07	2.28335e+07	1.09959e+07
liver	Indoxyl sulfate	HMDB0000682	1	0.061635	0.36091	0.1962	0.0962496	0.869452	2.48993e+06	1.98407e+06	1.84582e+06	2.55646e+06	0.796839	0.741314	1.02672	4.06822e+06	2.75225e+06	1.74585e+06	4.10346e+06	3.76445e+06	2.4354e+06	2.49233e+06	2.67826e+06	909678	1.04174e+06	4.19397e+06	2.59989e+06	964679	1.10881e+06	2.83246e+06	1.97826e+06	3.83009e+06	1.39237e+06	2.45394e+06	1.99386e+06	2.11141e+06	2.95602e+06	2.07179e+06	1.4147e+06	1.29329e+06	1.63124e+06	1.28234e+06	1.33993e+06	1.17936e+06	2.33475e+06	3.32285e+06	2.34042e+06	1.77809e+06	2.21347e+06
liver	p-Cresol sulfate put	HMDB0011635	1	0.0378534	0.286961	0.846974	0.790759	0.0142697	3.09966e+06	3.20066e+06	2.98449e+06	4.83115e+06	1.03258	0.962843	1.55861	5.60568e+06	5.38548e+06	2.35256e+06	2.74638e+06	4.36841e+06	4.43869e+06	3.54042e+06	3.05507e+06	1.56569e+06	2.81184e+06	2.03263e+06	1.28992e+06	2.03489e+06	2.16758e+06	7.2646e+06	4.03148e+06	4.60006e+06	3.68319e+06	3.70768e+06	3.02026e+06	2.06333e+06	2.95885e+06	2.66814e+06	1.60856e+06	1.77039e+06	2.06234e+06	2.36939e+06	2.89887e+06	3.3027e+06	3.15628e+06	3.89553e+06	3.27672e+06	2.9471e+06	3.08026e+06
liver	N-acetylphenylalanine	HMDB0000512	1	0.00884562	0.126313	0.371383	0.210993	0.000897773	1.29565e+06	1.39577e+06	1.47778e+06	1.8837e+06	1.07728	1.14057	1.45387	1.64109e+06	1.72675e+06	1.34081e+06	1.30629e+06	1.90867e+06	1.25966e+06	1.03268e+06	1.1296e+06	642163	1.17204e+06	1.45207e+06	1.28293e+06	1.06548e+06	1.17889e+06	1.68403e+06	1.28778e+06	1.42986e+06	1.63001e+06	882652	1.66537e+06	1.69986e+06	1.42182e+06	1.36028e+06	1.37098e+06	900620	1.28124e+06	1.6256e+06	1.60187e+06	1.09462e+06	1.42888e+06	1.62506e+06	2.17365e+06	1.51366e+06	1.25996e+06
liver	N-amidino-L-aspartate	HMDB0003157	1	8.15233e-06	0.000345178	0.608657	0.490116	7.43815e-05	9.14288e+07	8.48964e+07	8.21475e+07	4.57327e+07	0.928552	0.898486	0.5002	1.23881e+08	1.11763e+08	1.07172e+08	9.04857e+07	8.69975e+07	6.33075e+07	6.76648e+07	8.94223e+07	9.81199e+06	1.26241e+08	1.26266e+08	9.27683e+07	9.20658e+07	9.21577e+07	1.04726e+08	9.82272e+07	6.72225e+07	8.80029e+07	1.38414e+07	1.40061e+08	7.07611e+07	1.25168e+08	1.1098e+08	1.22318e+08	1.56231e+07	5.02897e+07	7.84241e+07	1.04759e+08	8.30428e+07	8.00309e+07	8.38415e+07	1.06692e+08	8.342e+07	7.75555e+07
liver	S-Adenosyl-L-homocysteine	HMDB0000939	1	0.00802013	0.119688	0.0335234	0.00860474	0.00337529	4.88074e+07	7.37066e+07	7.64906e+07	8.16889e+07	1.51015	1.5672	1.6737	4.55096e+07	5.48919e+07	4.20128e+07	3.91602e+07	9.59523e+07	3.7117e+07	3.56085e+07	3.09576e+07	1.69765e+07	8.14647e+07	9.54768e+07	3.74618e+07	3.42156e+07	3.64976e+07	3.2215e+07	8.12053e+07	4.04764e+07	1.04487e+08	2.57662e+07	9.89078e+07	1.20708e+08	9.15314e+07	8.84278e+07	1.12944e+08	2.99464e+07	8.23274e+07	3.77393e+07	1.13875e+08	4.50409e+07	9.83066e+07	6.28833e+07	9.71641e+07	9.23256e+07	7.20479e+07
liver	Indolelactic acid	HMDB0000671	1	0.0763782	0.395479	0.451554	0.149455	0.312347	1.20692e+06	1.04038e+06	911767	1.46202e+06	0.862016	0.755451	1.21136	1.09229e+06	1.57151e+06	1.30781e+06	1.38406e+06	1.9606e+06	1.44429e+06	2.77143e+06	1.4712e+06	838371	721794	654403	587879	518845	572371	677041	1.72749e+06	1.22517e+06	919404	1.48756e+06	974599	401901	722412	919692	637458	1.55859e+06	2.32013e+06	555716	841014	637557	1.78533e+06	799518	976556	899725	568227
liver	Oleic acid	HMDB0000207	1	0.125543	0.474268	0.0470053	0.1006	0.0998661	9.48293e+07	7.04986e+07	7.3384e+07	7.3461e+07	0.743426	0.773854	0.774666	1.27371e+08	9.16919e+07	1.3221e+08	9.25031e+07	8.30307e+07	1.32943e+08	1.06351e+08	1.23784e+08	1.22562e+08	7.59477e+07	5.22563e+07	1.10783e+08	4.11799e+07	3.49966e+07	9.9197e+07	7.03923e+07	8.35463e+07	7.34856e+07	1.28149e+08	8.0075e+07	1.33697e+07	5.84755e+07	7.24291e+07	4.6882e+07	1.14794e+08	4.73018e+07	6.33887e+07	4.74391e+07	5.85528e+07	9.33071e+07	1.36382e+08	9.38217e+07	6.40685e+07	8.1351e+07
liver	Palmitic acid	HMDB0000220	1	0.87748	0.949487	0.998416	0.70859	0.45177	4.90046e+08	4.90218e+08	5.23773e+08	5.55703e+08	1.00035	1.06882	1.13398	8.69918e+08	5.7514e+08	5.41186e+08	4.626e+08	4.58934e+08	4.16061e+08	2.83393e+08	6.71135e+08	1.78553e+08	1.00052e+09	3.21991e+08	6.00275e+08	3.44706e+08	1.36234e+08	6.83518e+08	9.2634e+08	4.85204e+08	5.10319e+08	3.22152e+08	7.49203e+08	7.72767e+08	3.17913e+08	4.81328e+08	4.90884e+08	3.40208e+08	3.7378e+08	1.63115e+08	4.90481e+08	2.46052e+08	5.75752e+08	2.44157e+08	4.52223e+08	6.49822e+08	5.48508e+08
[truncated: 23 more columns]
